# Supplementary material for: The Impact of Preventive Protocols on Oral Health Outcomes in Cancer Patients Undergoing Chemotherapy or Radiotherapy: A Systematic Review and Meta-Analysis
Source: Diseases. 2025 Jun 16;13(6):186. doi: 10.3390/diseases13060186 (PMC12192284; doi:10.3390/diseases13060186)
Supplement: Supplementary file 1 [file diseases-13-00186-s001.zip]

Archive with 1 entries (1 files):
- diseases-3658317-supplementary.pdf
